# Supplementary material for: Effects of Lutein Supplementation in Japanese Patients with Unilateral Age-Related Macular Degeneration: The Sakai Lutein Study
Source: Sci Rep. 2020 Apr 6;10:5958. doi: 10.1038/s41598-020-62483-0 (PMC7136219; doi:10.1038/s41598-020-62483-0)
Supplement: Supplementary file 1 — Supplementary Information. [file 41598_2020_62483_MOESM1_ESM.xlsx]

## Sheet: Sheet1
data number	supplement	MPOD at baseline	MPOD at 3mo	MPOD at 6mo	difference (3mo-baseline)	differene (6mo-baseline)
1	glycerol ester	0.69	0.61	0.59	-0.08	-0.1
2	glycerol ester	0.32	0.33	0.29	0.01	-0.03
3	beeswax	0.58	0.57	0.58	-0.01	0
5	glycerol ester	0.62	0.54	0.55	-0.08	-0.07
6	beeswax	0.34	0.34	0.37	0	0.03
7	beeswax	0.51	0.41	0.42	-0.1	-0.09
8	glycerol ester	0.5	0.45	0.56	-0.05	0.06
9	beeswax	0.54	0.59	0.57	0.05	0.03
10	beeswax	0.28	0.19	0.27	-0.09	-0.01
11	glycerol ester	0.34	0.33	0.33	-0.01	-0.01
12	glycerol ester	0.49	0.41	0.43	-0.08	-0.06
13	glycerol ester	0.24	0.29	0.26	0.05	0.02
14	beeswax	0.51	0.54	0.53	0.03	0.02
15	beeswax	0.44	0.41	0.5	-0.03	0.06
16	glycerol ester	0.5	0.63	0.61	0.13	0.11
17	beeswax	0.4	0.4	0.46	0	0.06
18	glycerol ester	0.35	0.32	0.35	-0.03	0
19	glycerol ester	0.79	0.77	0.8	-0.02	0.01
20	beeswax	0.54	0.59	0.65	0.05	0.11
22	beeswax	0.47	0.48	0.49	0.01	0.02
23	glycerol ester	0.37	0.5	0.49	0.13	0.12
24	beeswax	0.4	0.49	0.46	0.09	0.06
25	beeswax	0.48	0.65	0.63	0.17	0.15
26	glycerol ester	0.36	0.41	0.47	0.05	0.11
27	beeswax	0.24	0.29	0.35	0.05	0.11
28	glycerol ester	0.65	0.68	0.65	0.03	0
29	beeswax	0.61	0.61	0.62	0	0.01
30	beeswax	0.3	0.24	0.29	-0.06	-0.01
31	glycerol ester	0.5	0.55	0.5	0.05	0
32	glycerol ester	0.31	0.31	0.32	0	0.01
34	beeswax	0.46	0.41	0.46	-0.05	0
35	glycerol ester	0.47	0.47	0.5	0	0.03
36	beeswax	0.36	0.36	0.3	0	-0.06
37	glycerol ester	0.27	0.26	0.22	-0.01	-0.05
38	glycerol ester	0.31	0.32	0.32	0.01	0.01
39	beeswax	0.31	0.33	0.34	0.02	0.03
40	beeswax	0.66	0.69	0.73	0.03	0.07
41	glycerol ester	0.62	0.64	0.64	0.02	0.02
42	beeswax	0.43	0.41	0.43	-0.02	0
