# Supplementary material for: Effects of Lutein Supplementation in Japanese Patients with Unilateral Age-Related Macular Degeneration: The Sakai Lutein Study
Source: Sci Rep. 2020 Apr 6;10:5958. doi: 10.1038/s41598-020-62483-0 (PMC7136219; doi:10.1038/s41598-020-62483-0)
Supplement: Supplementary file 2 — Supplementary Information2. [file 41598_2020_62483_MOESM2_ESM.xlsx]

## Sheet: Sheet1
data number	supplement	baseline	3mo	6mo	difference (3mo-baseline)	difference (6mo-baseline)
1	glycerol ester	156.217	173.444	686.647	17.2279	530.431
2	glycerol ester	126.505	221.147	254.643	94.6414	128.138
3	beeswax	35.3141	15.2501	55.522	-20.064	20.2079
5	glycerol ester	91.343	238.756	134.021	147.413	42.6785
6	beeswax	48.0217	188.247	132.006	140.226	83.9848
7	beeswax	4.15884	46.2383	68.1265	42.0795	63.9676
8	glycerol ester	168.563	147.906	159.145	-20.6575	-9.41848
9	beeswax	42.6065	342.212	681.46	299.606	638.853
10	beeswax	123.184	233.022	269.67	109.837	146.486
11	glycerol ester	44.9531	18.0155	47.0118	-26.9376	2.05872
12	glycerol ester	14.7726	1.87068	41.9957	-12.9019	27.2231
13	glycerol ester	61.4513	73.8512	105.576	12.3999	44.1243
14	beeswax	50.0794	38.7149	134.107	-11.3645	84.0278
15	beeswax	102.931	95.486	147.483	-7.44544	44.552
16	glycerol ester	31.8845	172.997	204.74	141.113	172.855
17	beeswax	12.8592	334.364	456.551	321.504	443.692
18	glycerol ester	113.148	148.963	205.533	35.815	92.3847
19	glycerol ester	88.8159	265.718	258.287	176.902	169.471
20	beeswax	21.8845	78.1619	116.186	56.2774	94.302
22	beeswax	93.412	160.86	172.538	67.4476	79.1261
23	glycerol ester	20.4148	97.9014	55.7239	77.4866	35.3091
24	beeswax	3.74136	95.5648	23.5115	91.8235	19.7701
25	beeswax	117.731	219.252	123.087	101.521	5.35594
26	glycerol ester	22.0415	108.62	131.405	86.578	109.364
27	beeswax	27.3688	183.925	161.848	156.556	134.479
28	glycerol ester	3.74136	114.429	68.8566	110.687	65.1153
29	beeswax	12.6474	209.97	200.149	197.323	187.501
30	beeswax	17.8528	84.5681	96.0779	66.7153	78.2251
31	glycerol ester	29.9309	104.375	146.591	74.4443	116.66
32	glycerol ester	59.0804	101.883	197	42.8028	137.92
34	beeswax	64.7181	87.1575	72.7	22.4394	7.98189
35	glycerol ester	75.865	100.573	153	24.7085	77.135
36	beeswax	40.2594	144.219	103	103.96	62.7406
37	glycerol ester	58.8875	104.396	156	45.509	97.1125
38	glycerol ester	34.6002	25.5646	42.1	-9.03561	7.49979
39	beeswax	37.5155	135.901	155	98.3853	117.484
40	beeswax	67.8264	95.6531	40.6	27.8267	-27.2264
41	glycerol ester	87.7406	86.0602	57.7	-1.68044	-30.0406
42	beeswax	104.011	264.998	322	160.988	217.989
