# Supplementary material for: Effects of Lutein Supplementation in Japanese Patients with Unilateral Age-Related Macular Degeneration: The Sakai Lutein Study
Source: Sci Rep. 2020 Apr 6;10:5958. doi: 10.1038/s41598-020-62483-0 (PMC7136219; doi:10.1038/s41598-020-62483-0)
Supplement: Supplementary file 3 — Supplementary Information3. [file 41598_2020_62483_MOESM3_ESM.xlsx]

## Sheet: Sheet1
data number	supplement	Glare	baseline	3mo	6mo	Mesopic	baseline	3mo	6mo
1	glycerol ester		1.17349	0.513992	1.12776		1.65191	0.882747	1.65191
2	glycerol ester		1.01519	0.890256	0.985694		1.20037	1.40945	1.2625
3	beeswax		1.14017	0.963975	1.18663		1.64871	1.62659	1.64083
5	glycerol ester		1.08682	1.27444	1.31619		1.52609	1.59252	1.46646
6	beeswax		1.02609	1.15678	1.09474		1.38995	1.56673	1.58143
7	beeswax		0.572439	0.417518	0.447019		1.10503	0.895907	1.0843
8	glycerol ester		0.822083	1.01448	1.20158		1.33162	1.25989	1.47008
9	beeswax		0.793755	1.09996	1.09282		1.17658	1.53087	1.5509
10	beeswax		1.11495	1.00315	0.986171		1.41281	1.45948	1.36402
11	glycerol ester		0.905927	0.753165	0.549596		1.42559	1.28675	1.2333
12	glycerol ester		1.139	1.18461	1.34639		1.27278	1.70547	1.6298
13	glycerol ester		1.02035	1.10447	1.08321		1.60387	1.42113	1.55368
14	beeswax		1.09232	1.16075	1.13298		1.32485	1.38613	1.42845
15	beeswax		1.35684	1.38446	1.18451		1.81982	1.76013	1.8776
16	glycerol ester		1.14056	1.32644	1.09285		1.42845	1.62127	1.56463
17	beeswax		1.18158	1.04695	0.912892		1.30701	1.2333	1.33704
18	glycerol ester		0.667861	1.00357	1.10005		1.25139	1.37215	1.42003
19	glycerol ester		1.26341	0.730149	0.878126		1.57078	1.17981	1.06466
20	beeswax		1.15541	1.415	1.40359		1.74878	1.65191	1.5389
22	beeswax		0.962924	1.07791	1.08952		1.60494	1.47343	1.45451
23	glycerol ester		0.793278	0.554144	0.791897		1.34634	1.23638	1.29852
24	beeswax		1.09232	1.14844	1.4784		1.40894	1.45395	1.90717
25	beeswax		1.15011	1.40177	1.26504		1.59252	1.76013	1.71656
26	glycerol ester		1.00364	1.15583	1.14003		1.17773	1.44897	1.26919
27	beeswax		1.08398	1.22352	1.16556		1.44292	1.59058	1.68587
28	glycerol ester		0.526605	0.81092	1.095		1.01394	1.17322	1.4681
29	beeswax		1.00858	1.14439	1.03668		1.34091	1.5509	1.44483
30	beeswax		0.589739	0.871612	0.968084		1.09857	1.03712	1.33126
31	glycerol ester		1.05988	1.0638	1.04109		1.30701	1.30701	1.39104
32	glycerol ester		1.27607	1.415	1.2823		1.71656	1.6298	1.65191
34	beeswax		1.12755	1.17313	1.12118		1.56169	1.65191	1.51593
35	glycerol ester		1.29508	1.08815	1.2259		1.77406	1.29561	1.65191
36	beeswax		1.19128	1.09996	1.17359		1.76013	1.76013	1.71809
37	glycerol ester		0.985426	1.00816	1.16818		1.56198	1.74878	1.65146
38	glycerol ester		1.13298	1.19092	1.16887		1.31804	1.3429	1.25689
39	beeswax		1.13262	1.10941	0.83283		1.30701	1.28494	1.20969
40	beeswax		0.798736	0.838635	1.1834		1.20578	1.24143	1.4795
41	glycerol ester		1.3133	1.22386	1.28308		1.65191	1.64083	1.6826
42	beeswax		1.02609	1.02609	0.804405		1.34303	1.32329	1.20578
