# Supplementary material for: Effects of Lutein Supplementation in Japanese Patients with Unilateral Age-Related Macular Degeneration: The Sakai Lutein Study
Source: Sci Rep. 2020 Apr 6;10:5958. doi: 10.1038/s41598-020-62483-0 (PMC7136219; doi:10.1038/s41598-020-62483-0)
Supplement: Supplementary file 4 — Supplementary Information4. [file 41598_2020_62483_MOESM4_ESM.xlsx]

## Sheet: Sheet1
data number	Age	baseline plasma lutein conc.
1	70	156.217
2	67	126.505
3	72	35.3141
5	72	91.343
6	75	48.0217
7	81	4.15884
8	64	168.563
9	72	42.6065
10	64	123.184
11	76	44.9531
12	80	14.7726
13	78	61.4513
14	68	50.0794
15	58	102.931
16	66	31.8845
17	76	12.8592
18	69	113.148
19	77	88.8159
20	65	21.8845
22	62	93.412
23	73	20.4148
24	69	3.74136
25	62	117.731
26	70	22.0415
27	70	27.3688
28	75	3.74136
29	73	12.6474
30	73	17.8528
31	74	29.9309
32	68	59.0804
34	68	64.7181
35	74	75.865
36	67	40.2594
37	67	58.8875
38	80	34.6002
39	67	37.5155
40	73	67.8264
41	68	87.7406
42	74	104.011
