# Supplementary material for: Effects of Lutein Supplementation in Japanese Patients with Unilateral Age-Related Macular Degeneration: The Sakai Lutein Study
Source: Sci Rep. 2020 Apr 6;10:5958. doi: 10.1038/s41598-020-62483-0 (PMC7136219; doi:10.1038/s41598-020-62483-0)
Supplement: Supplementary file 5 — Supplementary Information5. [file 41598_2020_62483_MOESM5_ESM.xlsx]

## Sheet: Sheet1
data number	gender	subtype in disease eye	hypertention	baseline plasma lutein conc.
1	male	AMD	Yes	156.217
2	female	PCV	Yes	126.505
3	male	PCV	Yes	35.3141
5	female	PCV	No	91.343
6	female	PCV	No	48.0217
7	male	AMD	Yes	4.15884
8	female	PCV	No	168.563
9	female	AMD	Yes	42.6065
10	male	PCV	No	123.184
11	male	AMD	No	44.9531
12	male	AMD	No	14.7726
13	male	AMD	Yes	61.4513
14	female	PCV	No	50.0794
15	male	PCV	Yes	102.931
16	female	PCV	Yes	31.8845
17	male	PCV	Yes	12.8592
18	female	PCV	No	113.148
19	female	PCV	No	88.8159
20	male	PCV	No	21.8845
22	female	PCV	No	93.412
23	male	AMD	Yes	20.4148
24	male	AMD	Yes	3.74136
25	female	PCV	No	117.731
26	male	AMD	No	22.0415
27	male	AMD	No	27.3688
28	female	AMD	Yes	3.74136
29	male	PCV	Yes	12.6474
30	male	PCV	Yes	17.8528
31	male	AMD	Yes	29.9309
32	female	PCV	No	59.0804
34	male	AMD	Yes	64.7181
35	male	PCV	No	75.865
36	female	PCV	No	40.2594
37	male	AMD	No	58.8875
38	male	AMD	Yes	34.6002
39	male	PCV	Yes	37.5155
40	female	PCV	Yes	67.8264
41	male	PCV	No	87.7406
42	male	PCV	No	104.011
