# Supplementary material for: Effects of Lutein Supplementation in Japanese Patients with Unilateral Age-Related Macular Degeneration: The Sakai Lutein Study
Source: Sci Rep. 2020 Apr 6;10:5958. doi: 10.1038/s41598-020-62483-0 (PMC7136219; doi:10.1038/s41598-020-62483-0)
Supplement: Supplementary file 6 — Supplementary Information6. [file 41598_2020_62483_MOESM6_ESM.xlsx]

## Sheet: Sheet1
data number	smoking status	baseline plasma lutein conc.
1	past	156.217
2	past	126.505
3	never	35.3141
5	never	91.343
6	never	48.0217
7	past	4.15884
8	never	168.563
9	never	42.6065
10	past	123.184
11	past	44.9531
12	current	14.7726
13	never	61.4513
14	past	50.0794
15	past	102.931
16	past	31.8845
17	never	12.8592
18	never	113.148
19	never	88.8159
20	current	21.8845
22	past	93.412
23	past	20.4148
24	past	3.74136
25	never	117.731
26	past	22.0415
27	current	27.3688
28	never	3.74136
29	never	12.6474
30	past	17.8528
31	past	29.9309
32	never	59.0804
34	never	64.7181
35	past	75.865
36	never	40.2594
37	past	58.8875
38	past	34.6002
39	current	37.5155
40	past	67.8264
41	past	87.7406
42	past	104.011
