# Supplementary material for: Effects of Lutein Supplementation in Japanese Patients with Unilateral Age-Related Macular Degeneration: The Sakai Lutein Study
Source: Sci Rep. 2020 Apr 6;10:5958. doi: 10.1038/s41598-020-62483-0 (PMC7136219; doi:10.1038/s41598-020-62483-0)
Supplement: Supplementary file 7 — Supplementary Information7. [file 41598_2020_62483_MOESM7_ESM.xlsx]

## Sheet: Sheet1
data number	green vegetable score	baseline plasma lutein conc.
1	6	156.217
2	6	126.505
3	6	35.3141
5	3	91.343
6	4	48.0217
7	2	4.15884
8	3	168.563
9	5	42.6065
10	5	123.184
11	3	44.9531
12	4	14.7726
13	4	61.4513
14	1	50.0794
15	5	102.931
16	2	31.8845
17	5	12.8592
18	5	113.148
19	5	88.8159
20	1	21.8845
22	5	93.412
23	4	20.4148
24	1	3.74136
25	4	117.731
26	4	22.0415
27	3	27.3688
28	5	3.74136
29	5	12.6474
30	3	17.8528
31	3	29.9309
32	5	59.0804
34	4	64.7181
35	3	75.865
36	3	40.2594
37	4	58.8875
38	2	34.6002
39	1	37.5155
40	5	67.8264
41	5	87.7406
42	4	104.011
