# Supplementary material for: Effects of Lutein Supplementation in Japanese Patients with Unilateral Age-Related Macular Degeneration: The Sakai Lutein Study
Source: Sci Rep. 2020 Apr 6;10:5958. doi: 10.1038/s41598-020-62483-0 (PMC7136219; doi:10.1038/s41598-020-62483-0)
Supplement: Supplementary file 8 — Supplementary Information8. [file 41598_2020_62483_MOESM8_ESM.xlsx]

## Sheet: Sheet1
data number	supplement	Age	gender	BMI	smoking history	hypertention	diabetes mellitus	hyperlipidemia	phakia/IOL	subtype in disease eye
1	glycerol ester	70	male	26.1719	past	Yes	No	No	IOL	AMD
2	glycerol ester	67	female	22.6257	past	Yes	No	No	phakia	PCV
3	beeswax	72	male	23.1247	never	Yes	No	Yes	phakia	PCV
5	glycerol ester	72	female	20.0777	never	No	No	No	phakia	PCV
6	beeswax	75	female	19.5556	never	No	No	Yes	phakia	PCV
7	beeswax	81	male	28.2284	past	Yes	No	No	phakia	AMD
8	glycerol ester	64	female	22.0317	never	No	No	No	phakia	PCV
9	beeswax	72	female	22.9719	never	Yes	No	Yes	phakia	AMD
10	beeswax	64	male	23.03	past	No	Yes	No	phakia	PCV
11	glycerol ester	76	male	17.6309	past	No	No	No	phakia	AMD
12	glycerol ester	80	male	22.8571	current	No	No	No	phakia	AMD
13	glycerol ester	78	male	24.4246	never	Yes	No	No	phakia	AMD
14	beeswax	68	female	18.9736	past	No	No	No	phakia	PCV
15	beeswax	58	male	23.3887	past	Yes	No	No	phakia	PCV
16	glycerol ester	66	female	22.2656	past	Yes	No	No	phakia	PCV
17	beeswax	76	male	23.7954	never	Yes	No	No	phakia	PCV
18	glycerol ester	69	female	19.8178	never	No	Yes	No	phakia	PCV
19	glycerol ester	77	female	28.229	never	No	Yes	Yes	IOL	PCV
20	beeswax	65	male	20.9366	current	No	No	No	IOL	PCV
22	beeswax	62	female	24.7475	past	No	No	No	phakia	PCV
23	glycerol ester	73	male	21.1553	past	Yes	Yes	No	phakia	AMD
24	beeswax	69	male	22.0932	past	Yes	No	No	phakia	AMD
25	beeswax	62	female	19.7239	never	No	No	Yes	phakia	PCV
26	glycerol ester	70	male	22.3214	past	No	No	No	IOL	AMD
27	beeswax	70	male	23.03	current	No	No	No	phakia	AMD
28	glycerol ester	75	female	35.9633	never	Yes	No	No	IOL	AMD
29	beeswax	73	male	24.539	never	Yes	No	Yes	IOL	PCV
30	beeswax	73	male	26.398	past	Yes	No	No	phakia	PCV
31	glycerol ester	74	male	25.0995	past	Yes	No	No	IOL	AMD
32	glycerol ester	68	female	25.3902	never	No	No	No	phakia	PCV
34	beeswax	68	male	23.8087	never	Yes	No	Yes	phakia	AMD
35	glycerol ester	74	male	24.7934	past	No	No	No	IOL	PCV
36	beeswax	67	female	21.0007	never	No	No	No	phakia	PCV
37	glycerol ester	67	male	23.7118	past	No	No	Yes	phakia	AMD
38	glycerol ester	80	male	23.5304	past	Yes	No	No	IOL	AMD
39	beeswax	67	male	25.9909	current	Yes	No	No	phakia	PCV
40	beeswax	73	female	21.58	past	Yes	Yes	No	phakia	PCV
41	glycerol ester	68	male	24.5243	past	No	No	No	phakia	PCV
42	beeswax	74	male	20.0692	past	No	No	No	phakia	PCV
